# Supplementary material for: Reduced Personal Space in Individuals with Autism Spectrum Disorder
Source: PLoS One. 2016 Jan 27;11(1):e0146306. doi: 10.1371/journal.pone.0146306 (PMC4729526; doi:10.1371/journal.pone.0146306)
Supplement: S1 Dataset — (XLSX) [file pone.0146306.s001.xlsx]

## Sheet: PreferredDistance
group	Experimenter/EyeContact	Experimenter/NoEyeContact	Participant/EyeContact	Participant/NoEyeContact	Object	ExperimenterBackingAway
ASD	16.5533	15.3133	8.83333	9.43333	1.33333
ASD	94.48	60.19	80.0367	75.8433	35.4333
ASD	39.55	45.5233	39.67	23.8833	11.1667
ASD	120.44	92.9933	77.3	74.37	3.4	94.5567
ASD	64.1667	60.93	53.3367	55.6067	5.93333	30
ASD	83.94	70.35	67.6167	73.6767	73.71	72.17
ASD	235.41	150.573	114.117	173.713	63.8667	88.1033
ASD	22.56	15.88	10.9933	8.64333	3.26667	47.68
ASD	232.347	190.257	152.307	149.013	77.5167	83.7
ASD	160.457	176.93	117.91	115.273	97.2133
ASD	88.57	84.4767	71.65	95.8167	106.033	65.9967
ASD	53.9167	40.72	14.8033	12.5833	0	80.6067
ASD	128.68	98.25	115.68	107.76	33.2867	172.39
ASD	28.9533	26.0167	29.0667	30.83	7.56	61.1567
ASD	38.1933	15.9333	21.3933	15.7067	20.2633	123.52
ASD	74.69	64.84	61.5333	43.3333	65.1933
TD	31.5167	92.6333	21.51	91.9733	0.766667
TD	217.633	126.913	102.373	60.0767	26.0767
TD	269.087	256.85	238.413	237.24	141.857
TD	286.677	108.307	200.867	161.157	175.687
TD	86.97	135.193	99.94	102.52	88.3167
TD	131.413	145.28	126.93	113.277	101.14
TD	133.307	120	142.14	147.54	140.337
TD	171.683	165.39	126.46	130.247	78.8767	110.313
TD	144.393	91.2967	173.973	128.647	131.97	130.517
TD	213.557	196.577	183.203	188.49	136.767	177.82
TD	130.747	105.353	117.443	120.783	62.7133	110.52
TD	95.21	100.9	77.37	78.5933	52.74	132.467
TD	61.0033	60.3533	42.5833	35.23	16.2867	47.1933
TD	136.003	90.7833	108.29	88.3667	54.2967	62.5633
TD	144.51	74.07	82.9633	79.9933	27.7733	42.9433
TD	242.767	225.2	254.02	258.963	158.39	188.22
